# Supplementary material for: Intranasal Vaccination with Recombinant TLR2-Active Outer Membrane Vesicles Containing Sequential M2e Epitopes Protects against Lethal Influenza a Challenge
Source: Vaccines (Basel). 2024 Jun 29;12(7):724. doi: 10.3390/vaccines12070724 (PMC11281606; doi:10.3390/vaccines12070724)
Supplement: Supplementary file 1 [file vaccines-12-00724-s001.zip]

Archive with 1 entries (1 files):
- vaccines-3049112-supplementary.pdf
